# Supplementary material for: Estuarine Aquacultures at the Crossroads of Animal Production and Antibacterial Resistance: A Metagenomic Approach to the Resistome
Source: Biology (Basel). 2022 Nov 21;11(11):1681. doi: 10.3390/biology11111681 (PMC9687122; doi:10.3390/biology11111681)
Supplement: Supplementary file 1 [file biology-11-01681-s001.zip]

Archive with 3 entries (3 files):
- Figure S1.pdf
- Supplementary File S1-Methods.pdf
- Table S1.pdf
